# Supplementary material for: Who Thrives in Medical School? Intrinsic Motivation, Resilience, and Satisfaction Among Medical Students
Source: Healthcare (Basel). 2025 Nov 25;13(23):3049. doi: 10.3390/healthcare13233049 (PMC12691725; doi:10.3390/healthcare13233049)
Supplement: Supplementary file 1 [file healthcare-13-03049-s001.zip]

Archive with 1 entries (1 files):
- healthcare-3957333-supplementary.pdf
